# Supplementary material for: The Reconstitution Dynamics of Cultivated Hematopoietic Stem Cells and Progenitors Is Independent of Age
Source: Int J Mol Sci. 2022 Mar 15;23(6):3160. doi: 10.3390/ijms23063160 (PMC8948791; doi:10.3390/ijms23063160)
Supplement: Supplementary file 1 [file ijms-23-03160-s001.zip]

Archive with 1 entries (1 files):
- ijms-1620981-supplementary.pdf
